# Supplementary material for: Electronic cigarette use among adolescents and young adults in Nigeria: Prevalence, associated factors and patterns of use
Source: PLoS One. 2021 Oct 22;16(10):e0258850. doi: 10.1371/journal.pone.0258850 (PMC8535460; doi:10.1371/journal.pone.0258850)
Supplement: S1 Appendix — (TXT) [file pone.0258850.s001.txt]

summarize A1,detail
generate byte agecat=18 if A1<18
replace agecat=24 if A1>=18 & A1<=24
replace agecat=25 if A1>24 & A1<.
tab A2
tab A3
tab A4
tab B1
tab B2
tab B3
tab B4
tab B4 B3,row [former user- B3.0.1 + B4.6.0] AND [current use- B3.1.1 + B3.2.1]
tab B5 B3,row [lifetime e-cig use, excludes those who report no history of e-cig ever-use, but indicated lifetime use]
tab B4 B3,row [past 30=day use, excludes those who report no history of e-cig ever-use, but indicated 30-day use]
tab B8 B3 [Most common location of e-cig use, excludes those who report no history of e-cig ever-use, but indicated a location of e-cig use]
tab B6 B3 [Intention to quit: excludes those who report no history of e-cig ever-use, but indicated intention to quit e-cig use]
tab B7 B3 [Intention to quit: excludes those who report no history of e-cig ever-use, but indicated an e-cig quit attempt]
tab B9 
tab C1Category B3,row chi2
tab agecat B3,row chi2
logistic B3 A1
logistic B3 A2
logistic B3 A4
logistic B3 B9
logistic B3 B10
logistic B3 A3
logistic B3 i.C1Category
logistic B3 A1 A2 A4 B9 B10
