# Supplementary material for: Electronic cigarette use among adolescents and young adults in Nigeria: Prevalence, associated factors and patterns of use
Source: PLoS One. 2021 Oct 22;16(10):e0258850. doi: 10.1371/journal.pone.0258850 (PMC8535460; doi:10.1371/journal.pone.0258850)
Supplement: S3 Appendix — (XLS) [file pone.0258850.s003.xls]

## Sheet: Sheet1
A1	A2	A3	A4	B1	B2	B3	B4	B5	B6	B7	B8	B9	C1	B10	B10b	C1Category	AgeCat
28	1	0	0	1	2	0						0	0	0		0	25
28	1	0	0	0							0	0	1	0		0	25
26	0	0	0	1	2	0						0	0	0		0	25
25	1	0	0													2	25
25	0	0	1	1	3	0						0	0	0		0	25
25	1	0	0	0							0	0	0	0		0	25
25	1	0	1	1	4	0						0	0	0		0	25
31	0	0	0	1	4	0						0	4	0		0	25
25	0	1	1	1	3	1	0	1	2	2	0	0	3	0		0	25
25	1	0	0	1	2	0						1	4	0		0	25
27	0	0	0	1	2	0							5	0		0	25
25	1	0	0	1	Classroom	0						0	1	0		0	25
26	1	0	0	1	1	0						0	0	0		0	25
28	1	0	0	0								0	0	0		0	25
26	1	0	1	1	Classroom	0						0	0	0		0	25
29	0	0	1	1	0	0						0	5	1	Cigarettes shisha	0	25
29	0	0	0	1	0	0						0	2	0		0	25
25	1	0	0	1	Classroom	0						0	5	0		0	25
27	1	0	1	0	2	0	0		2	2	0	0	7	0		1	25
26	0	0	1	1	1	0						0	0	0		0	25
	0	0	0	0	1	0	0		2	2	0	0	0	0		0
27	1	0	0	0							0	0	0	0		0	25
27	0	0	0	1	0	0	0					0	1	0		0	25
26	1	0	1	1	4	0							3	0		0	25
27	0	0	0	1	3	0	0	2	2	2	0	2	0	0	Cigar	0	25
20	0	0	0	0							0	1	2	0		0	24
22	1	0	0	1	2	0						1	2	0		0	24
28	0	0	1	1	4	0						1	0	0		0	25
21	1	0	0	1	2	0						0	2	0		0	24
27	0	0	0	0							0	1	0	0		0	25
29	1	0	0	1	4	0						0	0	0		0	25
23	1	0	1	0							0	0	4	0		0	24
26	1	0	1		3	0					0	1	0	0		0	25
23	1	0	0	1	2	0						1	0	0		0	24
23	1	1	0	1	1	0						0	3	0		0	24
25	1	0	0	0								0	0	1		0	25
23	0	1	1	1	0	0						1	0	0		0	24
24	1	0	0													2	24
26	1	0	0	1	3	0						0	0	0		0	25
23	1	0	0	1	2	0	0			2	0	1	8	0		1	24
29	0	0	0	1	3	0						0	1	0		0	25
25	1	0	0	1	3	0	0		2	2	0	0	0	0		0	25
26	0	0	1	1	0	0						1				2	25
28	0	0	0	1	1	0	0	1	2	2	0	0	0	0		0	25
27	0	0	0	1	1	1	0	3	2	2	4	1	1	1		0	25
27	0	0	0	1	1	0						1	1	0		0	25
22	0	0	0	0								0				2	24
	1	1	1	1	1	0	0	1	1	2	3	2
21	1	0	1	0								1	20	0		2	24
24	0	0	0	1	0	0	0					1	0	0		0	24
25	1	1	0	1	3	0						0	0	0		0	25
24	1	0	0	0								0	5	0		0	24
23	1	1	0	1	3	0						1	2	0		0	24
23	1	1	0	0								0	0	0		0	24
23	1	1	1	1	0	0						0	0	0		0	24
23	1	0	0	1	2	0						0	3	0		0	24
24	0	0	0	1	1	0	0		2	2	0	0	2	0		0	24
27	1	0	0	1	2	0						0	7	0		1	25
27	1	0	0	0							0	0	0	0		0	25
15	1	1	0	0								0	18	0		2	18
25	1	0	0	1	1	0						0	0	0		0	25
23	1	1	0	1	Classroom	0						0	0	0		0	24
24	1	0	1	0									1	1	Snuff/Smokeless tobacco	0	24
46	1	0	1	0	4	0						0	3	0		0	25
25	1	1	0	0								0	0	0		0	25
18	1	0	0	1	2	0	0					1	0	0		0	18
19	1	0	0	0								1				2	24
26	1	0	0	1	2	0						1	9	0		1	25
27	1	0	0	0								0	2	0		0	25
24	1	0	0	1	2	0	0			2	0	0	14	0		2	24
22	1	0	0	0							0	0	0	0		0	24
23	1	0	0	0								0	0	0		0	24
25	0	0	1	1	4	0						1	5	0		0	25
27	1	0	0	1	2	0						0	1	0		0	25
25	0	1	1	1	3	0						0	1	1	Cigarettes	0	25
23	1	0	0	1	3	0						0	1	0		0	24
26	0	0	1	1	2	0	0			0	0	0	4	0		0	25
19	1	0	0	1	4	0						1	2	0		0	24
21	1	1	0	0							0	0	0	0		0	24
20	0	0	0	1	3	0						1	7	0		1	24
21	1	0	0													2	24
24	0	0	0													2	24
23	1	1	0	0		0					0	0	2	0		0	24
21	0	0	0	0								1	1	0		0	24
24	1	0	1	0								0	0	0		0	24
19	1	0	0	0	Other (please specify)	0	0		2	2	0	0	0			0	24
21	1	0	0	0								0	6	0		1	24
22	1	0	0	1	1	0						1	3	0		0	24
23	0	0	0	1	3	0						0	1	0		0	24
27	1	0	0	0							0	0	0	0		0	25
27	0	0	0	1	1	0	0					0	0	0		0	25
	1	0	0	0	3	0	0		0	2			0	0		0
28	0	0	1	1	Other (please specify)	0						0	15	0		2	25
20	1	0	1	1	4	0						1	0	0		0	24
21	0	0	0	0	Other (please specify)	0						0	6	0		1	24
21	1	0	0	1	2	0						1	21	0		2	24
24	0	1	1	1	2	0					4	1				2	24
23	1	1	1	1	Other (please specify)	0						0	4	0		0	24
23	1	1	1	1	3	0						1	9	0		1	24
25	0	0	0	0								0	1	0		0	25
22	0	1	1	1	1	0						1	0	0		0	24
27	0	0	0	1	1	0	0					0	2	0		0	25
17	0	1	0	0							0	0	5	0		0	18
25	1	0	0	1	1	0						0	1	0		0	25
27	0	0	0	0	4	0	0									2	25
25	0	0	1	1	3	0						0	11	1		2	25
23	1	0	0	0		0						0	0	0		0	24
23	0	0	1	1	1	0	0			2	0	0	6	0		1	24
23	1	0	1	1	0	0	0			2	0	1	1	0		0	24
23	1	1	0	1	4	0						0	2	0		0	24
30	1	0	1	1	3	0					0	1	0	0		0	25
24	1	0	0	1	2	0						0	4	0		0	24
27	1	0	0	0								0	9	0		1	25
24	1	0	0	1	2	0						0				2	24
25	1	0	0	0								0	0	0		0	25
23	1	0	0	0							0	0	0	0		0	24
23	1	0	0	0								0	3	0		0	24
23	1	0	0	0								0	0	0		0	24
23	1	0		1	Other (please specify)	0						1	3	0		0	24
	0	0	0	1	1	0						0	3	1	Cigarette	0
27	1	0	0	1	2	0						0	8	0		1	25
25	1	0	1	0		0						0	0	0		0	25
24	1	0	0													2	24
22	1	0	0	0								0	1	0		0	24
22	1	0	1	1	4	0						0	0	1	Cigarettes	0	24
22	1	0	0	0							0	0	0	0		0	24
38	0	0	1	0								0	0	1	Cigarette	0	25
25	1	0	0	0	2	0	0		2	2	0	0		0		2	25
26	0	0	1	1	1	1	0	1	2	2	0	1	0	1	Cigarette	0	25
24	1	0	0	1	3	0						1				2	24
25	1	0	0	1	3	0						0	0	0		0	25
29	0	0	1	1	1	0	0	6	2	2	0	0				2	25
16	1	1	0	0	2	0	0	6			4	0				2	18
31	0	0	1	1	1	0						0	6	0		1	25
20	1	0	0	0	1	0						0	1	0		0	24
20	1	0	0	1	2	0						1	19	0		2	24
30	0	0	0	0							0	0	0	0		0	25
24	1	0	0	0							0	0	0	0		0	24
24	1	0	0	1	4	0						0	0	0		0	24
21	0	0	0	0							0	0	0	0		0	24
28	1	0	0	0								0	0	0		0	25
24	0	0	0	1		0						1	7	0		1	24
21	0	0	0	1	0	0						0	14	0		2	24
30	1	0	0	0								2	4	0		0	25
27	0	0	0	1	4	0	0									2	25
27	0	0	0	1	3	0						0	0	0		0	25
28	0	0	1													2	25
25	1	0	0	0								0	3	0		0	25
31	0	0	0	0								0	6	0		1	25
26	0	0	1													2	25
24	1	0	1	0							0	1	4	0		0	24
26	0	0	1	1	4	0						1	1	1	Cigarettes	0	25
32	0	0	1	1	3	0	0					1				2	25
26	1	0	0	1	1	0						1	2	0		0	25
25	1	0	0	1	4	0						0	2	0		0	25
33	0	0	1	1	3		0					1	0	1	Cigarettes	0	25
26	1	0	0	1	1	0	0	1	2	2	0	0	3	0		0	25
28	1		1	0							3	0	0	1	Marijuana	0	25
29	1	0	1	0	Other (please specify)	0	0	1	2	0	4	0				2	25
32	0	0	0	1	4	0	0			2	0	1	3	0		0	25
25	1	0	1	1	0	0					4	1	10	1	Marijuana	1	25
24	1	0	0	1	3	0						1	2	0		0	24
23	0	0	0	1	Classroom	0						0	0	0		0	24
29	0	0	1	1	4	0						0	16	1	Cigarettes	2	25
26	1	0	0	1	2	0	0	1	2	0	0	1				2	25
26	1	0	1	1	0	0					0	0	1	1	Cigarette	0	25
40	0	0	1	1	3	1	0	2	2	2	0	1				2	25
20	0	0	0	1	2	0						1	9			1	24
27	0	0	1	1	0	0						0	3	0		0	25
25	0	0	1	1	4	1	0	1	2	2	0	0	1	0		0	25
20	1	0	0	0	2						0	0	3	0		0	24
20	1	0	0	1	1	0						0	8	0		1	24
23	1	0	0	0								0	3	0		0	24
26	1	0	0	1	1	0						0	3	0		0	25
27	1	0	1	1	4	1	1	4	1	1	1	1	11	0		2	25
20	1	0	0	0							0	0	7	0		1	24
27	0	0	0	1	1	0	0				4	0	3	0		0	25
26	1	0	0	0							0	0	2	0		0	25
25	0	0	1	1	Other (please specify)	1	0	1	2	2	0	1	1			0	25
22	1	0	1	0	2	0	0	1	1	2	0	0	7	0		1	24
24	1	1	0	0	2	0	0			0	4	0	16	0		2	24
20	0		0	1	2		0		2		0	0				2	24
23	0	0	0	0	0	0						1	3	0		0	24
26	0	0	1	0								0	15	0		2	25
24	1	1	0	0								0	0	0		0	24
24	0	0	0	1	0	0						0				2	24
26	0	0	0	1	0	0						0	0	0		0	25
24	0	0	1	0	3	0	0	6	2	0	0	0	6	0		1	24
21	1	0	0	1	3	1						1	6	0		1	24
26	1	0	1	1	1	0				0		0	0	0		0	25
22	1	0	0	0	1						0	0	0	0		0	24
21	1	0	0	0							0	0	4	0		0	24
21	1	0	0	0								0	3	1		0	24
22	1	0	1													2	24
32	0	0	1	0							0	0	0	1	Cigarettes, Weed, Loud	0	25
19	1	0	1	1	3	1	0	2	2	2	0	0	1	0		0	24
24	1	0	0	1	Classroom	0						1	5	0		0	24
18	1	0	0	1	4	0						2	21	0		2	18
24	1	0	0	1	1	0						0	2	0		0	24
20	1	0	0	1	2	0						0	21	0		2	24
27	0	0	1	1	2	0						0	0	0		0	25
20	0	0	0	1	1	0						0	5	0		0	24
23	1	0	0	1	1	0						0	0	0		0	24
24	0	0	1	1	1	1	0	4	2	0	0	1	9	0		1	24
19	1	0	0	1	1	0						1	0	0		0	24
23	1	0	1	1	Other (please specify)	0						0	15	0		2	24
23	1	0	0	1	1	0	0	1	2	0	0	1	8	0		1	24
22	1	0	0	1	0	0							13	0		2	24
17	1	1	0													2	18
19	1	0	0	1	2	1	0	1	2	2	0	0	7	0		1	24
22	1	0	1	1	3	0						0	7	0		1	24
23	0	0	1	0								1	7	1		1	24
20	1	0	1								0	0	10	0		1	24
27	0	0	1	1	0	0						0	0	0		0	25
18	0	0	0	0	2	0										2	18
26	1	0	0	0							0	0	0	0		0	25
28	0	0	0	1	0	0						0	0	0		0	25
24	1	0	0	1	Classroom	0						0	8	0		1	24
22	1	0	0	0							0	0	1	0		0	24
26	1	0	1	1	2	0						0	6	1	Cigarettes	1	25
27	1	0	1	1	Other (please specify)	0						1				2	25
25	0	0	1	0	Other (please specify)	0	0					0				2	25
25	1	0	0	0	Other (please specify)	0						0	0	0		0	25
24	1	0	0	1	4	0						1	3	0		0	24
22	1	1	0	0							0	0	0	0		0	24
25	1	1	0													2	25
25	1	0	0	1	1	0						0	18	0		2	25
24	0	1	1	1	Classroom	0	0		2	2	0	0	10	0		1	24
													1			0
24	1	0	0	1	0	0						1	2	0		0	24
20	1	0	0	0								0	1	0		0	24
31	1	0	0	1	Classroom	0						0	2	0		0	25
23	1	0	0	0								0	3	0		0	24
24	1	0	0	0								0	8	0		1	24
23	1	0	1	0								0	3	0		0	24
22	1	1	0	1	1	0						0	2	0		0	24
25	1	0	0	1	3	1	0	4	2	2	0	1	3	1		0	25
25	1	0	0	1	0	0						0				2	25
20	1	0	0	1	1	0						0	2	0		0	24
22	1	0	0	1	Other (please specify)	0						0	1	0		0	24
28	0	0	0	1	1	0						0	0	0		0	25
20	1	0	0	1	3	0						0	2	0		0	24
20	1	0	0	0							0	0	5	0		0	24
21	1	1	0	1	Classroom	0						0	1	0		0	24
25	1	0	0	0								0	5	0		0	25
22	0	1	0	0	Other (please specify)	0						0	0	0		0	24
24	0	0	1	1	Classroom	0						0	9	0		1	24
24	1	0	0	0							0	0	5	0		0	24
36	1	0	1	1	4	0						0	0	0		0	25
25	1	0	0													2	25
24	1	0	0	1	0	0	0	1	2	2	0	0	0	0		0	24
26	0	0	1	1	2	1	0	1		0	4	2	12	0		2	25
24	1	0	0	1	3	0					0	0	0	0		0	24
25	1	0	0	1	Classroom	0						0	1	0		0	25
25	1	0	0	0							0	0	0	0		0	25
23	1	0	0	1	0	0						0	1	0		0	24
24	1	0	1	1	2	0	0		2	2	0	0	0	0		0	24
24	1	0	0	1	3	0						0	10	0		1	24
24	1	0	0	1	2	0						1	6	0		1	24
29	1	0	0	1	4	0						1	0	0		0	25
42	0	0	0								0	0	6	0		1	25
32	1	1	0	0	2	0	0		2	2	0	0				2	25
26	0	0	0	1	2	0						0	4	0		0	25
22	0	0	1													2	24
21	1	0	0	0							0	0	0	0		0	24
22	1	0	0	1	2	0	0					1	0	0		0	24
22	1	0	0	1	2	0						0	7			1	24
	0	1	0	1	3	0						0
21	0	0	0													2	24
27	0	0	0	0	Other (please specify)	0	0		2	2	4	1	1	0		0	25
25	1	0	0	1	2	0						0	3	0		0	25
22	1	0	0	1	2	0						1	3	1	Cigarette	0	24
20	1	0	1	0		0						0	10	0		1	24
26	1	0	0	0							0	0	3	0		0	25
23	1	0	0													2	24
32	0	0	0	0	Other (please specify)	0						0	0	0		0	25
32	0	0	0	1	1							0				2	25
22	0	0	1	1	4	1	1	2	2	2	3	1				2	24
21	1	0	0	1	1	0						0	2	0		0	24
26	1	0	1	0							0	1	6	0		1	25
26	0	0	1	1	4	1	0	2	1	2	0	1	0	0		0	25
21	0	0	0	1	4	0	0					1	2	0		0	24
25	0	0	1	1	1	1	0	1	2	2	3	1	5	1		0	25
	1
27	1	0	0	1	3	0						1		0		2	25
27	0	0	0	0	2	0	0			2	0	1	6	0		1	25
20	1	0	0	1	1	0	0	1	2	2	0	0				2	24
20	1	0	0													2	24
26	0	0	0	1	1	0	0			2	0	0	2	0		0	25
20	1	0	0	0		0										2	24
26	1	0	0	1	2	0						1	0	0		0	25
27	1	0	0													2	25
25	1	0	0	0								1	1	1	cigarettes	0	25
21	1	0	1	1	2	0						0	5	0		0	24
25	0	0	0	1	1	0						1	15	0		2	25
20	1	0	1													2	24
	0	0	0	1	1	0	0		2	0	0	0	21	0
26	0	0	0	1	2							1	0	0		0	25
30	1	0	0	1	2	0						0	2	0		0	25
18	1	1	0	0								0	14	0		2	18
21	1	0	1	1	1	0	0	1	2	2	0	0	2	0		0	24
19	1	0	0	0	1	0						0	1	0		0	24
25	1	0	0	1	Classroom	0						0	6	0		1	25
25	0	1	0	1	0	0	0				4	0	2	0		0	25
19	1	1	1													2	24
24	1	0	1	1	2	0						1	5	0		0	24
25	1	0	0	1	1	0	0			0		1	5	0		0	25
23	0	0	0													2	24
20	1	0	0	0							4	0	0	0		0	24
20	1	0	0	1	0	0						0	0	0		0	24
29	0	0	0	0	1	0	0					0	0	0		0	25
25	0	0	1	1	3	1	0	2	2	2	0	1	6	0		1	25
25	0	0	0	0	Other (please specify)	0	0			0			1	0		0	25
20	1	0	0	1	2	0						0	1	0		0	24
21	1	0	1	0								0	0	0		0	24
21	1	0	0	0							0	0	18	0		2	24
20	0	0	0	0							0	2	3	0		0	24
20	1	0	1	1	0		0				0	0	0	0		0	24
20	1	0	0	1	0	0						0	0	0		0	24
19	1	0	1	1	4	1	0	2	0	2	0	1	0	1	Marijuana	0	24
19	1	0	1	1	4	1	0	2	2	2	0	1	3	0		0	24
20	1	0	1	0								0	5	0		0	24
19	1	0	0	0	Other (please specify)	0						0	5	0		0	24
27	1	0	0	0		0						0	0	0		0	25
21	1	0	0	0							4	0	2	0		0	24
25	0	0	0	1	0	0						0	9	0		1	25
19	1	1														2	24
26	1	0	0	0							0	0	0	0		0	25
21	0	0	0													2	24
21	1	1	0													2	24
20	0	1	1	1	4	0						0	0	0		0	24
28	0	0	1	0	2	0	0		0	0	0	1				2	25
22	0	0	0	0	1	0	0	1	2	2	0	1	9	0		1	24
26	0	0	0	0	3	0	0		2	0		0				2	25
27	1	0	1	1	4	1	0	1	2	0	0	0	0	0		0	25
24	1	0	1	1	1	1	0	1	2	2	0	0	0	0		0	24
28	1	0	1	0	0	0	0		2	1	4	0	2	0		0	25
20	1	0	0	0	2	0	0			0	0	0	0			0	24
22	1	0	0	0	2	0			2	2	4	0	5	0		0	24
25	1	0	0	1	2	0						0	0	0		0	25
20	1	0	0	1	3	0						0	4	0		0	24
24	1	0	1	1	Classroom	0						1	1	0		0	24
26	1	0	0	0							4	1	3	0		0	25
23	0	0	1	1	3							0	8	0		1	24
25	1	0	0	1	4	0						1	2	0		0	25
47	0	0	1	1	4	0	0		2	2	0	1				2	25
33	0	0	1	0	1							0	15			2	25
28	1	0	1	0	4		0	1	2	0	4	1				2	25
18	1	0	0	1	4	0	0					2		0		2	18
21	0	0	0	0								0	0	0		0	24
20	0	0	1	1	2	0	6		2	2		1	21	1		2	24
22	0	0	0	0								0	0	0		0	24
	1	0	0
26	1	0	0	0							0	0	0	0		0	25
27	0	0	0	0							0	0	0	0		0	25
21	0	0	0	1	3	0						0	0	0		0	24
22	1	0	0	0							0	0	12	0		2	24
20	1	0	0													2	24
20	1	0	0	0	Other (please specify)							1	6	0		1	24
50	1	0	1	1	Other (please specify)	1	0	6	2	2	0	1	0	1	Cigarettes	0	25
19	1	0	0													2	24
22	0	0	0	0	1	0						1	0	0		0	24
25	1	0	0	0							0	0	7	0		1	25
22	0	0	0	1	4	0						1		0		2	24
19	1	1	0	1	2	0						1	9	0		1	24
26	1	0	0	1	1	0							11	0		2	25
22	0	0	0	0							0	1	3			0	24
20	0	0	0	0	1	0	0			2	0	0	1	0		0	24
22	1	0	0	0	2	0	0	1	2	1	0	0				2	24
20	1	0	0	0		0					0	0	2	0		0	24
21	0	0	1	0	3	0	0				0	0	3	0		0	24
28	1	0	0	0	Other (please specify)	0						0	0	0		0	25
25	0	0	0	0		0						0	0	0		0	25
30	0	0	0	1	2	0						0	0	0		0	25
24	1	0	0													2	24
17	1	1	0	1	Classroom	0						2	7	0		1	18
20	1	1	0	1	1	0						0	0	0		0	24
21	1	1	0	1	0	0						0	2	0		0	24
25	0	0	0	1	0	0						0	0	0		0	25
20	1	1	1	0								0	1	0		0	24
20	0	1	1	1	3	0						0	0	1	Cigarettes	0	24
21	0	0	1	1	4	1	0	1	2	2	0	0	2	0		0	24
26	0	0	1	1	4	1	0	2	2	2	0	1	0	0		0	25
23	1	0	1	1	0	0	0	2	2	1	3	0				2	24
23	1	1	1	1	2	0						1	4	1	Cigarettes	0	24
21	0	0	1	0								0	7	0		1	24
21	0	1	1	1	2	0						1	3	0		0	24
21	1	0	0	0								0	3	0		0	24
25	0	1	0	1	1	0	0		2	2	0	0	0	0		0	25
22	0	0	0	0							0	0	0	0		0	24
20	1	0	0	0							4	0	0	0		0	24
23	1	0	0	0								0	13	0		2	24
20	0	0	0	1	2	0						1	8	0		1	24
19	1	0	0	1	2	0						0	0	0		0	24
21	1	0	0													2	24
17	1	1	0	0							4	0	2	0		0	18
20	1	0	0	0		0	0					0	6	1	Cigarette	1	24
23	1	1	1	0								0	0	0		0	24
23	1	0	0	0	3	0						1	2	0		0	24
20	1	0	1	1	0	0						0	9	0		1	24
21	1	0	0	1	1	0						0	2	0		0	24
25	0	0	1	1	3	0						0				2	25
25	1	0	0	1	2	0						0	6	0		1	25
28	0	0	1	0	1	0	0		2			1	0	0		0	25
23	0	0	1	0							0	0	2	0		0	24
26	1	0	0	0								0	6	0		1	25
25	1	0	1	1	2	0						0	6	0		1	25
20	0	0	1	1	3	0						1	0	0		0	24
22	0	1	0													2	24
20	0	0	1	1	1	0						1	0	1	Marijuana	0	24
20			1													2	24
22	1	0	1	0		0				2		0	0			0	24
22	0	0	0	1	0	0						0		0		2	24
24	1	0	1	1	0	0						0	5	0		0	24
21	0	0	1	0								1	2	0		0	24
22	1	0	1	0	4	0						1	12	0		2	24
26	1	0	0	1	0	0						0	2	0		0	25
19	1	0	0	0							0	0	0	0		0	24
25	1	0	0	1	Classroom	0	0					0				2	25
21	1	0	0	1	4	0						0	0	0		0	24
22	1	0	0	1	3	0						1	5	0		0	24
19	0	0														2	24
30	1	0	0	1	3	0						1	6	0		1	25
23	0	0	0	0								0	4	0		0	24
26	1	0	0	1	Classroom	0	0		0	2		1	3	0		0	25
25	0	0	0	1	Classroom	0						0	0	0		0	25
18	1	1	0	1	2	0						0	1	0		0	18
26	1	0	0													2	25
21	1	1	0	1	2	0	0				0	0	1	0		0	24
17	0	0	0	1	1	0						1	2	0		0	18
26	1	0	1	1	2							1				2	25
20	0	0	0	1	2	0						0	2	0		0	24
28	1	0	0	1	0	0						0	0	0		0	25
24	0	0	0	1	4	0						0	6	0		1	24
20	0	0	1	1	2	0	0		2			0		0		2	24
21	1	0	0	0								0	5	0		0	24
22	0	0	0	1	4	0						1	8	0		1	24
17	1	0	0	1	1	0	0		2	2	0	1	8	0		1	18
20	1	0	0	1	2	0	0				4	0	2	0		0	24
20	0	1	0	0							0	0				2	24
24	0	1	1	1	1	0						0	14	0		2	24
20	1	0	0	0									0			0	24
18	1	0	0	0		0						0	2	0		0	18
24	1	0	0													2	24
18	0	1	0	0							0	1	11	0		2	18
23	1	0	0	0							0	0	0	0		0	24
21	1	0	1	0	0	0	0		2					0		2	24
22	0	0	0	1	2	0						1	7	0		1	24
18	0	0	1	1	2	0						0	4	0		0	18
25	0	0	1	0							0	0	0	0		0	25
26	0	0	0	1	2	0						1	2	0		0	25
19	1	1	0	0							0	0	4	0		0	24
20	0	1	0	1	1	0						1		0		2	24
26	0	0	0	0	Classroom	0						0	0	0		0	25
21	0	0	1	1	0	0						1	4	0		0	24
26	0	0	1	1	4	0						1	4	1	Oris cigarette	0	25
24	1	0	1	1	2	0	0		2	2	4	1	1	0		0	24
29	1	0	0	1	4	0						1	5	0		0	25
27	0	0	1	1	3	0						0	1	1	Cigarettes	0	25
26	1	0	1	0							0	0	0	1	Cigarette	0	25
26	1	0	0	1	0	0					4	0	0	0		0	25
	0	0	0	0								1
25	1	0	0	1	4	0	0		2	2	0	1	1	0		0	25
23	0	0	1	0							0	0	4	0		0	24
17	1	0	0	0							0	0	7	0		1	18
19	0	0	0	0		0	0				0	0	5	0		0	24
22	1	1	1	0		0						0	6	0		1	24
19	0	1		1	1	0	0			2	4	0	0	0		0	24
19	1	0	1	1	4	0						1	4	1	Cigarette	0	24
17	0	0	0													2	18
19	0	0	0	1	3	0						1	1	0		0	24
18	0	0	0	0							0	0	0	0		0	18
20	0	0	0	1	1	0						0	3	0		0	24
23	0	0	0													2	24
21	0	0	1	0	Other (please specify)	0						0	4	0		0	24
20	1	0	0	0									5	0		0	24
22	0	0	0													2	24
23	0	0	0													2	24
20	0	0	0	1	3	0						1	5	0		0	24
20	0	0	0	0	1	0						0				2	24
20	0	0	0													2	24
20	0	0	1	0		0						0	15			2	24
21	1	0	0	1	0	0						0		0		2	24
19	1	0	1	0	3	0	0					1				2	24
18	0	0	0	0								1	1	0		0	18
19	1	1	1	1	3	0						1				2	24
22	0	0	1													2	24
23	0	1	1	0	3	0	0		2	2		0	9	0		1	24
20	0	0	1	0	Other (please specify)	0	0		2	2	0	0				2	24
23	0		0	0								0	0			0	24
20	0	0	0	1	Classroom	0						0	6	1		1	24
20	0	0	1	1	Other (please specify)	1	0	2	2	1	0	0	19	1	Cigarettes	2	24
28	0	0	0	0								0				2	25
27	0	0	1	1	2	0	0		2	2	4	0	11	0		2	25
32	0	0	1	1	4	1	0	2	2	0	0	1	5	1	Cigar	0	25
26	1	0	0	1	1	0						0		0		2	25
30	0	0	0	1	3	0						0	6	0		1	25
29	0	0	1													2	25
24	0	0	1	1	2	0	0				0	1	2	0		0	24
27	0	0		1	2	0	0					1	3	0		0	25
28	0	0	0	1	1	0						1	4	0		0	25
27	0	0	0	1	1	0						0	4	1	Cigarette	0	25
26	0	0	0	1	4	1	0	1	2	2	0	0	0	0		0	25
24	0	0	1	1	1	0						0	6	0		1	24
25	0	0	0	1	3	0						0	0	0		0	25
24	1	0	0	1	0	0						0	0	0		0	24
23	0	0	1													2	24
22	1	0	0	0								0	4	0		0	24
29	1	0	1	1	4	0						0	2	0		0	25
20	0	0	0	1	2	0						0	0			0	24
25	1	0	0	1	3	0						1	0	0		0	25
19	0	0	0	1	Other (please specify)	0	0		2	0	0	0	8	0		1	24
18	1	0	0	0								0	11	1	Cigarettes, tobacco	2	18
25	1	0	0	1	2	0						0	0	0		0	25
21	1	0	0	1	3	0										2	24
23	1	0	0													2	24
22	0	0	0	0	3	0	2	1	2	1	1	0				2	24
25	0	0	0	1	2	0						0	3			0	25
23	1	1	0	0		0						0	0	0		0	24
24	0	0	0	1	3	0							0	0		0	24
23	0	1	0	1	1	0						0				2	24
20	1	0	0	1	4	0	0		2			2				2	24
21	0	0	0	1	2	0						0				2	24
25	1	0	0	1	2	0						0	3	0		0	25
23	0	0	0	1	0	0						0	1	0		0	24
19	0	1	0													2	24
22	0	0	0	0							0	0	0	0		0	24
15	0	0	0	1	1	0						0	8			1	18
19	1	0	0	1	Other (please specify)	0						0	8	0		1	24
20	0	0	1	0							0	1				2	24
27	0	0	0													2	25
24	1	0	1	1		0						0	1	0		0	24
28	0	0	1	1	3	0						0	1	0		0	25
21	1	0	0	1	4	0						0	6	0		1	24
28	0	0	0	0	2	0						0	0	0		0	25
23	1	0	0	1	Classroom	0						1	14	0		2	24
27	1	0	1	1	1	0						0	0	0		0	25
21	1	0	0	1	3	0						0	3	0		0	24
26	0	0	0	0								0	1	0		0	25
26	0	0	1	1	3	0						0	0	0		0	25
22	0	0	0	0								0	0	0		0	24
24	0	0	0	0	2	0	0		2			0	12			2	24
21	1	0	0	0							0	0	11			2	24
25	1	0	0	0								0	3	0		0	25
27	0	0	0	1	1	0	0			2	4	0		0		2	25
30	0	0	0	1	3	0						0	0	0		0	25
26	0	0	0	0	4	0						0	0	0		0	25
26	0	0	0	0								0	1	0		0	25
21	1	0	0	1	4	0						0	1	0		0	24
	1	0	0
21	0	0	0	1	3	0						1		1		2	24
29	1	0	0													2	25
	1	0	0	0	2	0	0			2	0	0	6			1
20	1	0	0	0							0	0	0	0		0	24
20	1	0	0	0								0	4			0	24
18	0	1	0	1	2	0						0				2	18
29	0	0	1	1	3	0						0	0	0		0	25
21	1	0	0	1	4	0							1	0		0	24
18	1	0	0	1	Other (please specify)	0						0	11	0		2	18
19	1	0	0	0								0	5	0		0	24
18	1	0	1	0							0	0	3	0		0	18
18	1	0	0	1	2	0						1	2			0	18
17	1	0	0	0		0						0		0		2	18
18	1	1	0	1	2	0						0	4	0		0	18
19	1	0	0	1	2	0	0			2		1		0		2	24
20	0	0	0	0		0	0			2	0	0				2	24
18	1	0	0	0								0	4	0		0	18
25	0	0	0	0							0	0	0	0		0	25
19	0	0	0	0								0	0	0		0	24
20	1	0	0	1	2	0						0	6	0		1	24
20	0	1	0	1	2	0						0				2	24
18	0	0	0													2	18
20	1	0	0													2	24
23	1	0	0	0		0						0	2	0		0	24
20	1	0	1	1	4	0						1	0	0		0	24
21	0	0	1	0							0	0	2	0		0	24
20	1	0	0	1	1	0							9	0		1	24
25	1	0	0	0							0	0	2	0		0	25
20	0	0	0	1	0	0						0	0	0		0	24
23	1	0	0													2	24
26	1	0	0													2	25
27	1	0	0	1	3	0						0	3	0		0	25
30	1	0	0	0								0	0	0		0	25
24	1	0	0	1	0	0	0		2	2	0	0	1	0		0	24
35	0	0	0	1	2	0							8			1	25
21	0	0	0													2	24
21	1	0	0	0		0	0					0				2	24
23	1	0	0	0	3	0	0		1	2	0	1	2	0		0	24
24	0	0	0	1	3	1	2	4	1	1	3	2	7	1		1	24
26	0	0	0	1	2	0	0						2	0		0	25
24	1	0	1													2	24
25	1	0	0	1	2	0						0	13	0		2	25
	1	0	0	0							4	0	3	0		0
29	0	0	0	0									0	0		0	25
21	1	0	0	0								0	14	0		2	24
23	0	0	0													2	24
19	1	1	0	0	3	0	0			2		0	7	0		1	24
20	1	0	0	0	2	0						0	6	0		1	24
23	1	0	0										0	0		0	24
25	0	0	1	1	4	0						1	8	1	Cigarettes	1	25
25	0	0	0	0								0	11	0		2	25
29	0	0	1									0	2	1	Cigarettes	0	25
27	0	0	0	1	3	0	0	1	2	0	0	0				2	25
23	0	0	0	0							0	0	0	0		0	24
25	1	0	1	0								0	7	1		1	25
25	0	0	0	0								0	1	0		0	25
30	0	0	0	1	2	0						0	2	0		0	25
25	1	0	0	1	2	0	0					0	15	0		2	25
17	0	0	0	1	2	0	0		2	2	0	0	6	0		1	18
21	1	0	0	1	3	0						1		0		2	24
20	1	1	0	1	Classroom	0						0	1	0		0	24
24	1	0	0	1	Other (please specify)	0						0	6	0		1	24
20	0	0	0	1	2	0						1	0	0		0	24
20	1	0	0	1	3	0						1	13	0		2	24
26	0	0	0													2	25
21	1	0	0	0							0	1	14	0		2	24
19	1	0	0	1	2	0						0	5	0		0	24
21	1	1	0	0		0						0				2	24
33	0	0	1	0	2	0	0		2	2	0	0	4	0		0	25
24	0	0	0	0							0	0	2	0		0	24
28	0	0	0	1	1	0						0	2	0		0	25
17	1	0	0	0	2	0	0		2	2	0	0				2	18
21	0	0	1	1	2	0						0	13	0		2	24
25	0	0	0	0		0						0	0	0		0	25
29	0	0	0													2	25
37	0	0	0	1	2	0						0	0	0		0	25
28	1	0	0	0	2	0	0		2	2	4	0	3	0		0	25
30	0	0	0	1	2	0	0			0			0	0		0	25
23	1	0	0	1	0	0							5	0		0	24
22	0	0	1	1	Other (please specify)	0	0	1	2	2	0	0	0	0		0	24
24	1	0	0	1	2	0						0	1	0		0	24
20	0	0	0	1	0	0						0	0	0		0	24
27	0	0	0	0							0	0	1	0		0	25
17	0	0	1	0								0	0	0		0	18
27	0	0	1	1	3	1	1	1	2	2	1	1	4	0		0	25
18	1	0	0	0		0				0		0		0		2	18
19	0	0	0	1	3	0						1	0	0		0	24
28	0	0	0	1	2	0	0					0	3	0		0	25
24	1	0	0	0	1	0						0				2	24
23	1	0	1	1	4	0						1	10	0		1	24
29	0	0	1	1	1	1	0	2	2	2	0	1	5	0		0	25
19	1	0	0	0	3	0								0		2	24
27	0	0	0	0							0	1	9	0		1	25
24	0	0	1	1	4	1	2	5	0	0	3	2	1	0		0	24
29	0	0	0	0							0	1	4	0		0	25
28	0	0	0	1	1	0	0			0	0	0	0	0		0	25
26	1	0	0	1	1	0				0	0	1	5	0		0	25
13	0	1	0	1	3	0	0			2		1	1	0		0	18
26	1	0	0	0								0	0	0		0	25
27	0	0	0	1	0	0						0	0	0		0	25
20	0	0	0	0							4	1	0	0		0	24
21	0	0	1	1	3	0						1	0	0		0	24
23	0	0	0	0								0	10	0		1	24
21	1	0	0	0		0	0					0	0	0		0	24
24	1	0	0	0								0	0	0		0	24
20	1	1	0	0		0						0	7	0		1	24
22	0	0	0	1	1	0						0	0	0		0	24
23	0	1	0	0									9	0		1	24
24	0	0	0	1	3	0				2	0	1	1	0		0	24
21	0	0	0	1	Classroom	0						0	2	0		0	24
23	0	0	0	0							0	1	2	0		0	24
23	0	1	0	1	3	0						0	0	0		0	24
21	1	0	0	1	2	0	0			2	0	1	6	0		1	24
26	1	0	0	0		0					3	0				2	25
23	0	1	0	0							0	0				2	24
23	1	0	0	0	2	0						0	0	0		0	24
25	0	0	1	1	4	0					0	1	0	1	Cigarette	0	25
21	1	1	0	1	2	0						0	6	0		1	24
24	0	0	0	0							0	0	3	0		0	24
25	0	1	1	1	4	0						2	2	0		0	25
27	0	0	0	0							0	0				2	25
23	0	0	0	0							0	1	0	0		0	24
24	1	0	0	1	2							0	1	0		0	24
20	0	0	1	1	0	0						0	8	1	Cigarettes	1	24
20	0	0	0	0							0	0	0	0		0	24
19	0	0	0	1	3	0						1				2	24
20	0	0	0	1	3	0						0	5	0		0	24
22	1	0	0	0								0	10	0		1	24
22	0	1	1	0	3	0	0						18	0		2	24
21	1	1	0	1	2	0						0	0	0		0	24
20	0	1	0	1	4	0						1	0	1	Cigarettes	0	24
21	0	0	1	1	3	1	0	2	2	2	0	1	2	0		0	24
20	1	0	0	0								0	0	0		0	24
19	0	1	0	1	2	0						1	9	0		1	24
20	1	0	0	1	0	0						0	0			0	24
25	1	0	0	1	0	0						0	1	0		0	25
30	0	0	0	1	2	1	0	2	1	1	0	1	0	0		0	25
19	1	1	0	0							0	0	8	0		1	24
25	0	0	0	1	3	0						1	9	0		1	25
22	1	0	0	0							0	0	4	0		0	24
21	0	1	0	1	2	0						0	3	0		0	24
28	0	0	0	1	3	0						1	0	1		0	25
31	0	0	0	0								0	0	0		0	25
20	0	0	0	1	1	0						0	4	0		0	24
19	1	0	0									0	12			2	24
29	1	0	0	0		0						0	0	1		0	25
25	0	0	0	0								2	2	0		0	25
24	0	0	0	0								0	3	0		0	24
20	1	0	0	1	4	0						0	13	0		2	24
22	0	0	0	1	4	0						1	3	0		0	24
20	0	1	0	1	1	0						0	1	0		0	24
33	0	0	0	1	4	0						0				2	25
22	1	0	0	1	2	0	0	1	2	2	0	0				2	24
22	1	0	0	0									8	0		1	24
19	1	0	0	0							0	0	6	0		1	24
22	0	1	0	1	2	0						1	0	0		0	24
19	1	0	0									0	6	0		1	24
20	1	0	0	0								0				2	24
24	0	1	0	1	1	0						0	0	0		0	24
29	0	0	0	1	4	0						1		0		2	25
20	1	0	0	0							0	0				2	24
23	0	0	1	1	4	0						0	0	1	Cigarette	0	24
28	0	0	1	0	4	0						1	0	0		0	25
27	0	0	0	0								1	0	0		0	25
30	0	0	0	0	2	0			2	2		0	3	0		0	25
23	0	0	1	1	2	0						1	0	0		0	24
24	0	0	0	1	4	0	0		2	2	0	1	8	1	Cigarette	1	24
21	0	1	0	1	2	0						0	4	0		0	24
22	1	1	0	1	1	0						0	2	0		0	24
21	1	0	1	1	0	0							3	0		0	24
23	1	0	1	1	2	0						0	2	0		0	24
21	1	0	0	1	Other (please specify)	0						0	4	0		0	24
22	1	0	1	1	3	0	0		2	2	0		0	0		0	24
25	1	0	1	1	3	0						1	4	0		0	25
26	1	0	0	0	2	0	0					1	0	0		0	25
23	0	1	0	1	2	0						0	3	0		0	24
25	1	0	0	0	2	0	0		2	0	0	0	5	0		0	25
20	0	0	0	0							0	1	5	0		0	24
19	0	0	0	1	1	0	0			2	0					2	24
22	1	0	0	1	3	0						1	5	0		0	24
25	1	0	1	1	1	0						0	0	1	Cigarettes	0	25
25	0	0	1	1	2	0						0	0	0		0	25
22	0	0	0		2	0	0			2	0	0				2	24
25	0	0	1	1	4	1	0	2	2	0	3	1	0	0		0	25
20	0	0	0	0							0	0	1	0		0	24
19	1	0	1	1	2	0	0		2			0	11	0		2	24
35	1	0	0	0								0	0	0		0	25
19	0	0	0	1	1	1	0	2	2	0	4	1				2	24
23	0	0	1	1	3	0						1				2	24
18	1	0	0	0							0	1	3	0		0	18
20	0	0	1	1	2	0						0	2	0		0	24
20	1	0	0	0							4	0	0	0		0	24
19	1	0	0	0								0		0		2	24
26	0	0	0	1	0	0						0	2	0		0	25
27	1	0	1	1	Classroom	0						0	2	0		0	25
26	1	0	0	0							0	0	1	0		0	25
	1	0	1	1	0	0					0	0	3	0		0
22	1	0	0	0								1	4	0		0	24
20	0	0	1	1	3	1	0	2	2	2	0	1	2	0		0	24
21	0	0	1	1	3	0						1	7	1	Cigarette	1	24
23	0	0	1	1	3	1	0	2	2	2	0	1	6	1		1	24
20	1	0	1	1	4	1	0	2	0	1	3	1	1	0		0	24
24	1	0	1	1	4	1	0	1	0	1	0	1				2	24
17	1	0	0	1	4	0	0		2	2	0	0	6	0		1	18
20	1	0	0	1	1	0						0	3	0		0	24
	1	0	0	1	3	0	0					1	5	0		0
17	1	1	0	1	1	0						0	16	0		2	18
19	1	0	0	1	2	0						0				2	24
21	1	0	0	1	2	0						0	6	0		1	24
19	1	1	0	1	Classroom	0						0	0	0		0	24
22	1	0	0	0							4	0	0	0		0	24
19	1	0	0	1	4	0	0		2	0		0				2	24
21	0	0	0													2	24
19	1	0	0	1	2	0						1	3	0		0	24
17	0	1	0	0	Other (please specify)	0						0	16	0		2	18
22	1	0	0	1	1	0						0	0	0		0	24
21	1	0	1	1	3	1	0	2	2	2	0	1	7	1	Cigarettes	1	24
20	0	0	1	0							0	1	19	0		2	24
20	1	0	0	1	0	0						0	3	0		0	24
20	1	1	1	1	2	0						1	7	0		1	24
21	0	0	0	1	0	0	0		2	2	0	0	0	0		0	24
19	1	2	0	0	1	0						0	2	0		0	24
20	1	1	1													2	24
16	1	0	0	0	2	0						1	1	0		0	18
15	1	1	0									0				2	18
19	1	0	1	0	3	0						1	2	0		0	24
19	1	0	0	1	0	0						0				2	24
20	0	0	1	1	0	0	0				4	1	12	1	Cigarettes	2	24
19	0	0	0	0								0	7	0		1	24
19	1	0	0	0	2	0	0					0				2	24
17	1	0	0	1	3	0						1	4	0		0	18
22	0	0	1	1	3	0						0	0	1	Shisha	0	24
19	1	0	0	0								0	16	0		2	24
20	1	1	1	1	2	0	0		2	2	0	1	7	0		1	24
20	1	0	1	1	1	0						0	13	0		2	24
20	1	0	0	1	4	0	0			2	0	0	10	0		1	24
20	1	0	0	1	2	0	0					1	8	0		1	24
22	0	0	0	1	2	0						0	1	0		0	24
19	1	0	0	0								0	2	0		0	24
19	0	0	0	0							0	0				2	24
19	1	1	0	0							0	0	7	0		1	24
19	1	0	1	1	1	0						1				2	24
18	0	1	0	1	2	1	0	1	2	2	0	0	3	1		0	18
18	1	1	0	0								0	17	0		2	18
19	1	0	0	0							4		11	0		2	24
19	1	0	0	0	2	0						0	2	0		0	24
20		0	1	0							0	0	3	0		0	24
23	0	0	1	1	2	0	0		2			1	0	0		0	24
18	1	0	0	1	2	0						0	3	0		0	18
18	1	0	0	0	3	0	0			2	0	1	10	0		1	18
19	0	0	0	0							0	1	0	0		0	24
20	1	0	1	1	2	1	0	1	0	0	0	2				2	24
14	1	1	0	0	4	0	0	1	1	0	0	0				2	18
24	1	0	0	1	0	0						1	4	0		0	24
18	0	0	0	1	4	0						1	0	1	Cigarette	0	18
20	1	0	0	0								1				2	24
23	0	0	0	1	1	0						0	9	0		1	24
21	1	0	0	0					2			0	5	0		0	24
22	0	0	1	1	0	0						0	12	1	Marijuana	2	24
20	0	0	1	1	3	0	0					1	6	1	Cigarette	1	24
21	1	0	0													2	24
20	0	0	0	1	2	0						1				2	24
20	0	0	0	0							0	1	4	0		0	24
22	0	0	0	1	2	0						0				2	24
19	1	0	1	1	3	1	0	1	2	2	0	0	3	0		0	24
21	0	0	0	1	4	0					4	0		0		2	24
18	1	0	0	0	3	0						1	0	0		0	18
22	0	0	1	1	4	0						1	0	0		0	24
20	0	0	1	0							0	2				2	24
21	0	1	1	1	4	0						1	0	0		0	24
23	0	0	0	1	1	0						0	0	1	Cigarette	0	24
21	0	0	0	0			0						16	1		2	24
20	0	0	0													2	24
18	0	1	1	1	4	0						0	0	0		0	18
21	0	0	0	1	3	0					0	1	9	0		1	24
21	0	0	0													2	24
21	0	0	1	1	1	1	0	2	2	2	0	1	1	0		0	24
21	1	0	0	1	4	0						1	6	0		1	24
21	1	1	0	1	2	0						1	0	0		0	24
20	0	0	0	1	0	0						0	2	0		0	24
21	0	0	0	0												2	24
20	0	0	0	1	1	0						1	12	0		2	24
24	0	0	0	0	2	0	0		2	2	0	0	6	0		1	24
23	1	0	0	1	2	0	0		2	2	0	0	0	0		0	24
20	0	0	1	1	2	0						0	1	0		0	24
20	1	0	0	1	0	0						0	0	0		0	24
19	0	0	0	1	Other (please specify)	0						0	1	0		0	24
23	1	0	0	0							4	0	2	0		0	24
20	0	0	1	0							0	0	0	0		0	24
18	0	0	0	0	Other (please specify)	0						0	4	0		0	18
20	1	1	0	1	2	0						1	0	0		0	24
22	1	0	0	0							0	0	6	0		1	24
21	1	0	1	0	3	0	0		2	2	0	1				2	24
20	1	0	0	0							0	1	19	0		2	24
23	0	0	1	1	4	1	0	2	2	2	0	1	11	0		2	24
28	0	0	0	0	1	0	0		2	2	0	0	0	0		0	25
23	0	1	0	1	3	0						0	0	0		0	24
23	1	0	0	0		0				0		0	6			1	24
26	1	0	1	1	2	0						0	19	0		2	25
26	0	0	0	0	4	0	0			2	0	1	0	0		0	25
23	1	0	0	0								0	16	0		2	24
23	0	0	0	0							0	0	5	0		0	24
23	1	0	1	1	3	0	0						16	0		2	24
23	1	1														2	24
29	1	0	0	0							0	0	0	0		0	25
29	1	0	1	1	2	0						0	2	0		0	25
25	1	0	0	0	0	0	0		2	0		0	5	0		0	25
19	1	0	0	1	0	0						0	6	0		1	24
29	0	0	0	0		0						0	0	0		0	25
25	1	0	1	0		0						0		0		2	25
31	1	0	0	0							4	1	0	0		0	25
25	0	0	0	1	2	0						1	0	0		0	25
21	1	0	0	0	Other (please specify)	0	0		2	2	0	0				2	24
20	0	0	0	0	1	0						0	4	0		0	24
24	1	0	0	0							0	0	0	0		0	24
20	0	0	1	1	3	0						0	0	0		0	24
24	0	0	1	0								0	2	0		0	24
26	0	0	0	1	3	0						0	2	0		0	25
24	0	1	0	1	0	0						0	5	0		0	24
22	1	0	1	1	0	0						0	7	0		1	24
24	1	0	0	0							0	0	7	0		1	24
20	1	0	0	0							0	0	4	0		0	24
26	0	0	1	1	3	0						1	0	0		0	25
24	1	0	1	0	2	0	0		1	1	4	0	5	0		0	24
19	1	0	1	0									3	0		0	24
20	1	0	0	0									12	1	Cigarettes	2	24
24	0	0	0	1	2	0						1	6	0		1	24
34	0	0	0	0								0	0	0		0	25
21	1	0	0	1	0	0						0	6	0		1	24
25	0	0	1	1	4	0						1	0	0		0	25
21	1	1	0	0	3	0	0		2	2	0	0				2	24
30	0	0	1	1	1	1	0	1	2	1	3	1	10	0		1	25
23	0	0	0	1	4	1	0	3	2	2	0	1	2	1	Cigarettes	0	24
21	1	0	1	0								0	4	0		0	24
23	0	0	0	1	0	0						0	12	1		2	24
25	1	0	0	0							0	0				2	25
34	1	0	0	1	2	0						0		0		2	25
26	0	0	0	1	2	0						0	0	0		0	25
26	0	0	0													2	25
19	1	1	0	1								1	1	0		0	24
24	0	0	0	1	1	0						0	0	0		0	24
23	0	1	1	0	Other (please specify)	0	0			2	0	0	1	0		0	24
29	0	0	0	1	1	0	0					0	17	0		2	25
28	1	0	0	0							0	1	0	0		0	25
29	1	0	0	0	0	0	0					1	0	0		0	25
29	0	0	0	1	4	0						0	0	0		0	25
28	0	0	0	0	1	0	0					0	0	0		0	25
20	1	0	0	0	Other (please specify)	0	0		2	2	0	0	2	0		0	24
29	0	0	1	1	4	0	0		2	2	0	0				2	25
28	1	0	0	1	4	0						0	4	0		0	25
23	1	0	0	1	1	0						0	0	0		0	24
25	0	0	0	1	4	0						0	2	0		0	25
26	1	0	0	1	Other (please specify)	0						1		0		2	25
24	0	0	0	1	3	0						0	0	0		0	24
23	0	0	0	1	1	0						1	3	0		0	24
26	0	0	0	0	1	0	0		2	2	0	0	3	0		0	25
35	0	0	0													2	25
23	0	0	0	0		0						0	0	0		0	24
26	1	0	0	1	2	0						0	0	0		0	25
26	0	0	1	1	3	0						1	2	0		0	25
25	1	0	0													2	25
28	1	0	0	1	0	0	0	1	2	2	0	0	0			0	25
30	1	0	1	0							0	0	0	0		0	25
35	0	0	1	1	4	0	0	1	2	2	0	1	0	1	Cigarette	0	25
26	1	0	0	1	3	0						0	0	0		0	25
25	0	0	1	1	4	0	0		2	2	0	1	0	1		0	25
27	0	0	1	1	0	0						0	0	0		0	25
24	1	0	0	0								0	0	0		0	24
22	0	0	0	1	4	0						1	6	0		1	24
24	1	0	1	1	3	0						0	0	0		0	24
26	0	0	1	1	1	0						0	7	1	Cigarette	1	25
22	0	1	0		1	0	0		2	2	0	0	4	0		0	24
30	0	0	1	1	3	1	0	3	2	1	3	1	5	0		0	25
25	1	0	0	1	1	0						0	0	0		0	25
35	0	0	1	1	2	1	0	4	2	2	0	0	3	1	Cigarette	0	25
37	0	0	1	1	2	0	0		2	2	0	0	0	0		0	25
22	0	0	1	0							0	0	11	0		2	24
20	1	0	0	0	1	0	0		2		0	0	12	0		2	24
21	1	1	0	0								0	11	0		2	24
24	0	0	1	0	1	0	0					0	6	0		1	24
20	1	0	1	1	1	0						0	13	0		2	24
19	1	0	0	1	Classroom	0						1		0		2	24
25	1	0	1	1	3	0						1	18	0		2	25
24	0	0	0	0		0						0	0	0		0	24
18	1	0	0	1	Other (please specify)	0	0		2	0	4	2	10			1	18
22	1	0	0	0									1	0		0	24
23	1	0	0	0								1	14	0		2	24
18	1	0	0	0								0	1	0		0	18
20	0	0	1		2	0						0	10	1	Cigarettes	1	24
22	1	0	0	0									7	0		1	24
23	1	0	0	0								0	2	0		0	24
24	0	0	0	0								0	3	0		0	24
22	1	0	0	0								0	9	0		1	24
22	1	0	1	1	4	0						1	15	0		2	24
23	1	0	0	0		0						0	13	0		2	24
30	1	2	0	1	4	0	0		2	2	0	1	1	0		0	25
32	0	0	0	1	2	1	0	1	2	0	0	1	6	1	Cigarettes	1	25
25	1	0	1	0		0				0		1	0			0	25
20	1	0	0	1	Classroom	1	1	1	1	1	3	1		0		2	24
32	1	0	1			0										2	25
						0
28	0	0	1	1	1	0					0	1		1	Cigarettes	2	25
20	1	0	0	1	Classroom	0						0	2886	0		2	24
